# Supplementary material for: Detection and variant characterization of lumpy skin disease virus from dairy cattle in India
Source: Virus Evol. 2025 Nov 20;11(1):veaf090. doi: 10.1093/ve/veaf090 (PMC12678169; doi:10.1093/ve/veaf090)
Supplement: Bajpai_et_al_Supplementary_File_1_veaf090 [file bajpai_et_al_supplementary_file_1_veaf090.xlsx]

## Sheet: header_chang
Sequence	Country	Year
NCL-BAIF-LSDV117	India	2023
NCL-BAIF-LSDV118	India	2023
NCL-BAIF-LSDV122	India	2023
NCL-BAIF-LSDV-02	India	2022
NCL-BAIF-LSDV-04	India	2022
NCL-BAIF-LSDV-05	India	2022
NCL-BAIF-LSDV-06	India	2022
NCL-BAIF-LSDV-08	India	2022
NCL-BAIF-LSDV-09	India	2022
NCL-BAIF-LSDV023	India	2023
NCL-BAIF-LSDV025	India	2023
NCL-BAIF-LSDV061	India	2023
NCL-BAIF-LSDV063	India	2023
NCL-BAIF-LSDV064	India	2023
NCL-BAIF-LSDV065	India	2023
NCL-BAIF-LSDV066	India	2023
NCL-BAIF-LSDV067	India	2023
NCL-BAIF-LSDV068	India	2023
NCL-BAIF-LSDV069	India	2023
NCL-BAIF-LSDV070	India	2023
NCL-BAIF-LSDV071	India	2023
NCL-BAIF-LSDV072	India	2023
NCL-BAIF-LSDV073	India	2023
NCL-BAIF-LSDV074	India	2023
NCL-BAIF-LSDV076	India	2023
NCL-BAIF-LSDV079	India	2023
NCL-BAIF-LSDV082	India	2023
NCL-BAIF-LSDV083	India	2023
NCL-BAIF-LSDV085	India	2023
NCL-BAIF-LSDV086	India	2023
NCL-BAIF-LSDV087	India	2023
NCL-BAIF-LSDV088	India	2023
NCL-BAIF-LSDV091	India	2023
NCL-BAIF-LSDV092	India	2023
NCL-BAIF-LSDV094	India	2023
NCL-BAIF-LSDV096	India	2023
NCL-BAIF-LSDV098	India	2023
NCL-BAIF-LSDV100	India	2023
NCL-BAIF-LSDV106	India	2023
NCL-BAIF-LSDV112	India	2023
NCL-BAIF-LSDV124	India	2023
AF325528.1 Lumpy skin disease virus NI-2490 isolate Neethling 2490, complete genome	Kenya	1958	Isolated from cattle	15 passage in lamb
KX683219.1 Lumpy skin disease virus strain KSGP 0240, complete genome	Kenya	1974		54 passages in lamb testicular cells
KX764643.1 Lumpy skin disease virus strain SIS-Lumpyvax vaccine, complete genome	South Africa	1999
KX764644.1 Lumpy skin disease virus strain Neethling-Herbivac vaccine, complete genome	South Africa
KX764645.1 Lumpy skin disease virus strain Neethling-LSD vaccine-OBP, complete genome	South Africa
KY702007.1 Lumpy skin disease virus isolate SERBIA/Bujanovac/2016, complete genome	Serbia	2016
KX894508.1 Lumpy skin disease virus isolate 155920/2012, complete genome	Israel	2012
KY829023.3 Lumpy skin disease virus isolate Evros/GR/15, complete genome	Greece	2015
MG972412.1 Lumpy skin disease virus isolate Cro2016, complete genome	Croatia	2016
MH646674.1 Lumpy skin disease virus strain LSDV/Russia/Saratov/2017, complete genome	Russia	2017
MH893760.2 Lumpy skin disease virus strain LSDV/Russia/Dagestan/2015, complete genome	Russia	2015
MK441838.1 Lumpy skin disease virus strain Herbivac LS batch 008, complete genome	South Africa	2011
AF409137.1 Lumpy skin disease virus NW-LW isolate Neethling Warmbaths LW, complete genome	South Africa	2012
AF409138.1 Lumpy skin disease virus isolate Neethling vaccine LW 1959, complete genome	South Africa	1959
MN072619.1 Lumpy skin disease virus isolate Kenya, complete genome	Kenya	2019
MN642592.1 Lumpy skin disease virus strain Kubash/KAZ/16, complete genome	Kazakhstan	2016
MT130502.2 Lumpy skin disease virus strain Neethling-RIBSP vaccine, partial genome	Kazakhstan	2018
MN995838.1 Lumpy skin disease virus isolate pendik, complete genome	Turkey	2014
MT007950.1 UNVERIFIED: Lumpy skin disease virus isolate Namibia_2016_9F genomic sequence	Namibia	2016
MT007951.1 UNVERIFIED: Lumpy skin disease virus isolate Namibia_2016_10F genomic sequence	Namibia	2016
MN636840.1 Lumpy skin disease virus isolate LSD-248-NW-RSA-1993, complete genome	South Africa	1993
MN636841.1 Lumpy skin disease virus isolate LSD-220-1-NW-RSA-1993, complete genome	South Africa	1993
MN636838.1 Lumpy skin disease virus isolate LSD-58-LP-RSA-1993, complete genome	South Africa	1993
MN636839.1 Lumpy skin disease virus isolate LSD-103-GP-RSA-1991, complete genome	South Africa	1991
MN636842.1 Lumpy skin disease virus isolate LSD-220-2-NW-RSA-1993, complete genome	South Africa	1993
MN636843.1 Lumpy skin disease virus isolate LSD-148-GP-RSA-1997, complete genome	South Africa	1997
MT134042.1 Lumpy skin disease virus strain LSDV/Russia/Udmurtiya/2019, complete genome	Russia	2019
MT992618.1 Lumpy skin disease virus isolate KZ-Kostanay-2018, partial genome	Kazakhstan	2018
MW631933.1 Lumpy skin disease virus isolate LSD, complete genome	Morocco	2017
MW355944.1 Lumpy skin disease virus strain China/GD01/2020, complete genome	China	2020
MW732649.1 Lumpy skin disease virus strain LSDV/HongKong/2020, complete genome	Hongkong	2020
MZ577073.1 Lumpy skin disease virus strain 20L42_Quyet-Thang/VNM/20, complete genome	Viet Nam	2020
MZ577074.1 Lumpy skin disease virus strain 20L43_Ly-Quoc/VNM/20, complete genome	Viet Nam	2020
MZ577075.1 Lumpy skin disease virus strain 20L70_Dinh-To/VNM/20, complete genome	Viet Nam	2020
MZ577076.1 Lumpy skin disease virus strain 20L81_Bang-Thanh/VNM/20, complete genome	Viet Nam	2020
MW435866.1 Lumpy skin disease virus isolate SA-Neethling, complete genome	South Africa	1959
MW883897.1 UNVERIFIED: Lumpy skin disease virus isolate LSDV/Cattle/India/2019/Ranchi-1 genomic sequence	India	2019
MW656252.1 Lumpy skin disease virus isolate LSDV/Haden/RSA/1954, complete genome	South Africa	1959
MW656253.1 Lumpy skin disease virus isolate LSDV/280-KZN/RSA/2018, complete genome	South Africa	2018
MW699032.1 Lumpy skin disease virus, complete genome	Russia	2015
MW030512.1 Mutant Lumpy skin disease virus clone Neethling-RIBSP(TK-)EGFP, complete genome	NA	NA
OL752713.2 Lumpy skin disease virus isolate LSDV/KM/Taiwan/2020, complete genome	Taiwan	2020
OK422492.1 Lumpy skin disease virus isolate LSDV/Cattle/India/2019/Ranchi-1/P10, complete genome	India	2019
OK422493.1 Lumpy skin disease virus isolate LSDV/Cattle/India/2019/Ranchi-1/P30, complete genome	India	2019
OK422494.1 Lumpy skin disease virus isolate LSDV/Cattle/India/2019/Ranchi-1/P50, complete genome	India	2019
OK318001.1 Lumpy skin disease virus isolate V281, complete genome	Nigeria	2018
OM530217.1 Lumpy skin disease virus isolate LSDV/Russia/Saratov/2019, complete genome	Russia	2019
ON152411.1 Lumpy skin disease virus isolate LSDV72/PrachuapKhiriKhan/Thailand/2021, complete genome	Thiland	2021
MT643825.1 Lumpy skin disease virus strain 210LSD-249/BUL/16, complete genome	Bulgaria	2016
ON005067.1 Lumpy skin disease virus isolate Atyrau-5BJN(IL-18), partial genome	NA	NA
OL542833.1 Lumpy skin disease virus isolate LSDV/Russia/Tyumen/2019, complete genome	Russia	2019
OM793602.1 Lumpy skin disease virus isolate LSDV_Russia_Tomsk_2020, complete genome	Russia	2020
OM793603.1 Lumpy skin disease virus isolate LSDV_Russia_Khabarovsk_2020, complete genome	Russia	2020
OM984485.1 Lumpy skin disease virus strain LSDV XJ201901, complete genome	China	2019
OM984486.1 UNVERIFIED: Lumpy skin disease virus strain LSDV FJ2019, complete genome	China	2019
ON010590.1 Lumpy skin disease virus strain Neethling-RIBSP/7C genomic sequence	Kazakhstan	2019
ON400507.1 Lumpy skin disease virus isolate 208/PVNRTVU/2020, complete genome	India	2020
ON616408.1 Lumpy skin disease virus strain LSDV/NMG/2020, partial genome	China	2020
OM033705.1 Lumpy skin disease virus isolate LSDV/Thailand/YST/2021, complete genome	Thiland	2021
OP508345.1 Lumpy skin disease virus isolate China/Xinjiang/Cattle/Aug-2019, complete genome	China	2019
OP297402.1 Lumpy skin disease virus isolate LSDV-WB/IND/19, complete genome	India	2019
OP688128.1 Lumpy skin disease virus isolate V392.1, complete genome	Bangladesh	2021
OP688129.1 Lumpy skin disease virus isolate V395.1, complete genome	Bangladesh	2021
OM373209.1 Lumpy skin disease virus isolate LSDV_BH3/CHN/20, complete genome	China	2020
OM803091.1 Lumpy skin disease virus strain China/GD02/2020, complete genome	China	2020
OM803092.1 Lumpy skin disease virus strain China/GX01/2020, complete genome	China	2020
OM105589.1 Lumpy skin disease virus strain LSDV/China/XJ01/2019, complete genome	China	2019
OM793604.1 Lumpy skin disease virus isolate LSDV_33-KZN_RSA_1977, complete genome	South Africa	1977
OM793605.1 Lumpy skin disease virus isolate LSDV_Hoffmeyer_RSA_1958, complete genome	South Africa	1958
OM793606.1 Lumpy skin disease virus isolate LSDV_Potter_RSA_1958, complete genome	South Africa	1958
OM793607.1 Lumpy skin disease virus isolate LSDV_Fourie-FS_RSA_1959, complete genome	South Africa	1957
OM793608.1 Lumpy skin disease virus isolate LSDV_Neethling-WC_RSA_1957, complete genome	South Africa	1988
OM793609.1 Lumpy skin disease virus isolate LSDV_Vaccine_LW-1959_1988, complete genome	South Africa	1988
OP752701.1 Lumpy skin disease virus isolate LSDV/FJ/CHA/2021, complete genome	China	2021
OP654649.1 Lumpy skin disease virus isolate LSDV/China/SiC/2021 sequence	China	2021
OQ588787.1 Lumpy skin disease virus isolate LSDV/02/KASH/IND/2022, complete genome	India	2022
OQ267777.1 Lumpy skin disease virus isolate 65F12959, complete genome	Thiland	2022
OQ267778.1 Lumpy skin disease virus isolate 119607/64, complete genome	Thiland	2022
OQ349695.1 Lumpy skin disease virus isolate LSDV/Thailand/PraChuapKhiriKhan/2021, complete genome	Thiland	2021
OQ511520.1 Lumpy skin disease virus isolate LSDV/Thailand/Trang/2022, complete genome	Thiland	2021
OP985536.1 Lumpy skin disease virus isolate LSDV/MZGD/2020/China, complete genome	China	2021
OP922506.1 Lumpy skin disease virus strain LSDV/CHINA/FJ2/2021, complete genome	China	2021
OQ606832.1 Lumpy skin disease virus isolate LSDV/IND-2022/NIAB-PVNRTVU, complete genome	India	2022
OQ427097.1 Lumpy skin disease virus isolate LSDV_West_Bengal_2022, partial genome	India	2022
OR194148.1 Lumpy skin disease virus isolate LSDV/Kurgan/2018, complete genome	Russia	2018
OQ555660.1 Lumpy skin disease virus strain LSDV/CHINA/HLJ/2022, complete genome	China	2022
OR347834.1 Lumpy skin disease virus isolate 138156/64, complete genome	Thiland	2021
OR347837.1 Lumpy skin disease virus isolate 65A09679, complete genome	Thiland	2022
OR347835.1 Lumpy skin disease virus isolate 65A01032, complete genome	Thiland	2022
OR347836.1 Lumpy skin disease virus isolate 65A09027, complete genome	Thiland	2022
OR520147.1 UNVERIFIED: Lumpy skin disease virus strain LSD N1 SKUAST, complete genome	India	2023
OR567413.1 Lumpy skin disease virus isolate LSDV/Jiling/2022, complete genome	China	2022
OR134832.1 Lumpy skin disease virus strain LSDV/Albania/1000/2017, complete genome	Albania	2017
OR134835.1 Lumpy skin disease virus strain LSDV/Albania/4192/2016, complete genome	Albania	2016
OR134836.1 Lumpy skin disease virus strain LSDV/Albania/4770/2016, complete genome	Albania	2016
OR134838.1 Lumpy skin disease virus strain LSDV/Greece/314/2016, complete genome	Greece	2016
OR134841.1 Lumpy skin disease virus strain LSDV/Greece/498A/2016, complete genome	Greece	2016
OR134844.1 Lumpy skin disease virus strain LSDV/North_Macedonia/5011/2016, complete genome	North Macedonia	2016
OR134846.1 Lumpy skin disease virus strain LDSV/Serbia/5887/2016, complete genome	Serbia	2016
OR134848.1 Lumpy skin disease virus strain LSDV/Serbia/6402/2016, complete genome	Serbia	2016
OR134849.1 Lumpy skin disease virus strain LSDV/Serbia/7695/2016, complete genome	Serbia	2016
OR134833.1 Lumpy skin disease virus strain LSDV/Albania/1573/2016, complete genome	Albania	2016
OR134837.1 Lumpy skin disease virus strain LSDV/Albania/790/2017, complete genome	Albania	2017
OR134839.1 Lumpy skin disease virus strain LSDV/Greece/386-16/2016, complete genome	Greece	2016
OR134840.1 Lumpy skin disease virus strain LSDV/Greece/478/2016, complete genome	Greece	2016
OR134843.1 Lumpy skin disease virus strain LSDV/North_Macedonia/5000/2016, complete genome	North Macedonia	2016
OR134845.1 Lumpy skin disease virus strain LSDV/Serbia/4592/2016, complete genome	Serbia	2016
OR134847.1 Lumpy skin disease virus strain LSDV/Serbia/6040/2016, complete genome	Serbia	2016
OR134842.1 Lumpy skin disease virus strain LSDV/Greece/715/2015, partial genome	Greece	2015
OR134834.1 Lumpy skin disease virus strain LSDV/Albania/1707/2016, partial genome	Albania	2016
OR735987.1 Lumpy skin disease virus isolate 65A14015, complete genome	Thiland	2022
NC_003027.1 Lumpy skin disease virus NI-2490, complete genome	Kenya	2490
LSD_L06	India	2022
LSD_L08	India	2022
LSD_L09	India	2022
LSD_L10	India	2022
LSD_NS_30	India	2022
LSD_NS_31	India	2022

## Sheet: Sheet1
Header	Year
NC_003027.1 Lumpy skin disease virus NI-2490, complete genome	1958
OM984486.1 UNVERIFIED: Lumpy skin disease virus strain LSDV FJ2019, complete genome	2019
OM984485.1 Lumpy skin disease virus strain LSDV XJ201901, complete genome	2019
OR602866.1 Lumpy skin disease virus isolate LSDV Karnataka 2020 (1), complete genome	2020
OP297402.1 Lumpy skin disease virus isolate LSDV-WB/IND/19, complete genome	2019
OP752701.1 Lumpy skin disease virus isolate LSDV/FJ/CHA/2021, complete genome	2021
OR863389.1 Lumpy skin disease virus isolate LSDV/CHITRA-05/NIVEDI/ICAR/2020/India, complete genome	2022
MW883897.1 UNVERIFIED: Lumpy skin disease virus isolate LSDV/Cattle/India/2019/Ranchi-1 genomic sequence	2019
OR393178.1 Lumpy skin disease virus isolate LSDV/2022/Nohar, complete genome	2022
OR393177.1 Lumpy skin disease virus isolate LSDV/2022/Jalore, complete genome	2022
OR393176.1 Lumpy skin disease virus isolate LSDV/2022/Camel, complete genome	2022
OR393175.1 Lumpy skin disease virus isolate LSDV/2021/Banswara, complete genome	2021
OR393174.1 Lumpy skin disease virus isolate LSDV/2019/Ranchi/P50 genomic sequence	2019
OR393173.1 Lumpy skin disease virus isolate LSDV/2022/Anand/N9, complete genome	2022
OR393172.1 Lumpy skin disease virus isolate LSDV/2022/Anand/N8, complete genome	2022
OR393171.1 Lumpy skin disease virus isolate LSDV/2022/Surat/N7, complete genome	2022
OR393170.1 Lumpy skin disease virus isolate LSDV/2022/Surat/N6, complete genome	2022
OR393169.1 Lumpy skin disease virus isolate LSDV/2022/Jamnagar/N3, complete genome	2022
OR393168.1 Lumpy skin disease virus isolate LSDV/2022/Jamnagar/N2 genomic sequence	2022
OR393167.1 Lumpy skin disease virus isolate LSDV/2022/Jamnagar/N1 genomic sequence	2022
OR134849.1 Lumpy skin disease virus strain LSDV/Serbia/7695/2016, complete genome	2016
OR134848.1 Lumpy skin disease virus strain LSDV/Serbia/6402/2016, complete genome	2016
OR134847.1 Lumpy skin disease virus strain LSDV/Serbia/6040/2016, complete genome	2016
OR134845.1 Lumpy skin disease virus strain LSDV/Serbia/4592/2016, complete genome	2016
OR134844.1 Lumpy skin disease virus strain LSDV/North_Macedonia/5011/2016, complete genome	2016
OR134843.1 Lumpy skin disease virus strain LSDV/North_Macedonia/5000/2016, complete genome	2016
OR134842.1 Lumpy skin disease virus strain LSDV/Greece/715/2015, partial genome	2015
OR134841.1 Lumpy skin disease virus strain LSDV/Greece/498A/2016, complete genome	2016
OR134840.1 Lumpy skin disease virus strain LSDV/Greece/478/2016, complete genome	2016
OR134839.1 Lumpy skin disease virus strain LSDV/Greece/386-16/2016, complete genome	2016
OR134838.1 Lumpy skin disease virus strain LSDV/Greece/314/2016, complete genome	2016
OR134837.1 Lumpy skin disease virus strain LSDV/Albania/790/2017, complete genome	2017
OR134836.1 Lumpy skin disease virus strain LSDV/Albania/4770/2016, complete genome	2016
OR134835.1 Lumpy skin disease virus strain LSDV/Albania/4192/2016, complete genome	2016
OR134834.1 Lumpy skin disease virus strain LSDV/Albania/1707/2016, partial genome	2016
OR134833.1 Lumpy skin disease virus strain LSDV/Albania/1573/2016, complete genome	2016
OR134832.1 Lumpy skin disease virus strain LSDV/Albania/1000/2017, complete genome	2017
OR567413.1 Lumpy skin disease virus isolate LSDV/Jiling/2022, complete genome	2022
OR567412.1 Lumpy skin disease virus isolate LSDV/Heilongjiang/2022, partial genome	2022
OQ555660.1 Lumpy skin disease virus strain LSDV/CHINA/HLJ/2022, complete genome	2022
OR194148.1 Lumpy skin disease virus isolate LSDV/Kurgan/2018, complete genome	2018
OQ427097.1 Lumpy skin disease virus isolate LSDV_West_Bengal_2022, partial genome	2022
OQ606832.1 Lumpy skin disease virus isolate LSDV/IND-2022/NIAB-PVNRTVU, complete genome	2022
OQ511520.1 Lumpy skin disease virus isolate LSDV/Thailand/Trang/2022, complete genome	2022
OQ349695.1 Lumpy skin disease virus isolate LSDV/Thailand/PraChuapKhiriKhan/2021, complete genome	2021
OQ588787.1 Lumpy skin disease virus isolate LSDV/02/KASH/IND/2022, complete genome	2022
OP985536.1 Lumpy skin disease virus isolate LSDV/MZGD/2020/China, complete genome	2020
OP922506.1 Lumpy skin disease virus strain LSDV/CHINA/FJ2/2021, complete genome	2021
OP654649.1 Lumpy skin disease virus isolate LSDV/China/SiC/2021 sequence	2021
OM793609.1 Lumpy skin disease virus isolate LSDV_Vaccine_LW-1959_1988, complete genome	1988
OM793608.1 Lumpy skin disease virus isolate LSDV_Neethling-WC_RSA_1957, complete genome	1957
OM793607.1 Lumpy skin disease virus isolate LSDV_Fourie-FS_RSA_1959, complete genome	1959
OM793606.1 Lumpy skin disease virus isolate LSDV_Potter_RSA_1958, complete genome	1958
OM793605.1 Lumpy skin disease virus isolate LSDV_Hoffmeyer_RSA_1958, complete genome	1958
OM793604.1 Lumpy skin disease virus isolate LSDV_33-KZN_RSA_1977, complete genome	1977
OM105589.1 Lumpy skin disease virus strain LSDV/China/XJ01/2019, complete genome	2019
OM373209.1 Lumpy skin disease virus isolate LSDV_BH3/CHN/20, complete genome	2020
OM033705.1 Lumpy skin disease virus isolate LSDV/Thailand/YST/2021, complete genome	2021
ON616408.1 Lumpy skin disease virus strain LSDV/NMG/2020, partial genome	2020
OM793603.1 Lumpy skin disease virus isolate LSDV_Russia_Khabarovsk_2020, complete genome	2020
OM793602.1 Lumpy skin disease virus isolate LSDV_Russia_Tomsk_2020, complete genome	2020
OL542833.1 Lumpy skin disease virus isolate LSDV/Russia/Tyumen/2019, complete genome	2019
OM530217.1 Lumpy skin disease virus isolate LSDV/Russia/Saratov/2019, complete genome	2019
OL752713.2 Lumpy skin disease virus isolate LSDV/KM/Taiwan/2020, complete genome	2020
OK422493.1 Lumpy skin disease virus isolate LSDV/Cattle/India/2019/Ranchi-1/P30, complete genome	2019
OK422492.1 Lumpy skin disease virus isolate LSDV/Cattle/India/2019/Ranchi-1/P10, complete genome	2019
MW699032.1 Lumpy skin disease virus, complete genome	2015
MW656253.1 Lumpy skin disease virus isolate LSDV/280-KZN/RSA/2018, complete genome	2018
MW656252.1 Lumpy skin disease virus isolate LSDV/Haden/RSA/1954, complete genome	1954
MW732649.1 Lumpy skin disease virus strain LSDV/HongKong/2020, complete genome	2020
MT134042.1 Lumpy skin disease virus strain LSDV/Russia/Udmurtiya/2019, complete genome	2019
MH893760.2 Lumpy skin disease virus strain LSDV/Russia/Dagestan/2015, complete genome	2015
MH646674.1 Lumpy skin disease virus strain LSDV/Russia/Saratov/2017, complete genome	2017
MG972412.1 Lumpy skin disease virus isolate Cro2016, complete genome	2016
MN072619.1 Lumpy skin disease virus isolate Kenya, complete genome	N/A
OR735987.1 Lumpy skin disease virus isolate 65A14015, complete genome	2022
OR134846.1 Lumpy skin disease virus strain LDSV/Serbia/5887/2016, complete genome	2016
OR520147.1 UNVERIFIED: Lumpy skin disease virus strain LSD N1 SKUAST, complete genome	2022
OR347837.1 Lumpy skin disease virus isolate 65A09679, complete genome	2022
OR347836.1 Lumpy skin disease virus isolate 65A09027, complete genome	2022
OR347835.1 Lumpy skin disease virus isolate 65A01032, complete genome	2022
OR347834.1 Lumpy skin disease virus isolate 138156/64, complete genome	2021
OQ267778.1 Lumpy skin disease virus isolate 119607/64, complete genome	2021
OQ267777.1 Lumpy skin disease virus isolate 65F12959, complete genome	2022
OM803092.1 Lumpy skin disease virus strain China/GX01/2020, complete genome	2020
OM803091.1 Lumpy skin disease virus strain China/GD02/2020, complete genome	2020
OP688129.1 Lumpy skin disease virus isolate V395.1, complete genome	2021
OP688128.1 Lumpy skin disease virus isolate V392.1, complete genome	2021
OP508345.1 Lumpy skin disease virus isolate China/Xinjiang/Cattle/Aug-2019, complete genome	2019
ON400507.1 Lumpy skin disease virus isolate 208/PVNRTVU/2020, complete genome	2020
ON010590.1 Lumpy skin disease virus strain Neethling-RIBSP/7C genomic sequence	2019
ON005067.1 Lumpy skin disease virus isolate Atyrau-5BJN(IL-18), partial genome	N/A
ON152411.1 Lumpy skin disease virus isolate LSDV72/PrachuapKhiriKhan/Thailand/2021, complete genome	2021
MW355944.1 Lumpy skin disease virus strain China/GD01/2020, complete genome	2020
OK318001.1 Lumpy skin disease virus isolate V281, complete genome	2018
MW435866.1 Lumpy skin disease virus isolate SA-Neethling, complete genome	1959
MZ577076.1 Lumpy skin disease virus strain 20L81_Bang-Thanh/VNM/20, complete genome	2020
MZ577075.1 Lumpy skin disease virus strain 20L70_Dinh-To/VNM/20, complete genome	2020
MZ577074.1 Lumpy skin disease virus strain 20L43_Ly-Quoc/VNM/20, complete genome	2020
MZ577073.1 Lumpy skin disease virus strain 20L42_Quyet-Thang/VNM/20, complete genome	2020
MW631933.1 Lumpy skin disease virus isolate LSD, complete genome	2017
MT992618.1 Lumpy skin disease virus isolate KZ-Kostanay-2018, partial genome	2018
MT130502.2 Lumpy skin disease virus strain Neethling-RIBSP vaccine, partial genome	2018
MT643825.1 Lumpy skin disease virus strain 210LSD-249/BUL/16, complete genome	2016
MN636843.1 Lumpy skin disease virus isolate LSD-148-GP-RSA-1997, complete genome	1997
MN636842.1 Lumpy skin disease virus isolate LSD-220-2-NW-RSA-1993, complete genome	1993
MN636841.1 Lumpy skin disease virus isolate LSD-220-1-NW-RSA-1993, complete genome	1993
MN636840.1 Lumpy skin disease virus isolate LSD-248-NW-RSA-1993, complete genome	1993
MN636839.1 Lumpy skin disease virus isolate LSD-103-GP-RSA-1991, complete genome	1991
MN636838.1 Lumpy skin disease virus isolate LSD-58-LP-RSA-1993, complete genome	1993
MT007951.1 UNVERIFIED: Lumpy skin disease virus isolate Namibia_2016_10F genomic sequence	2016
MT007950.1 UNVERIFIED: Lumpy skin disease virus isolate Namibia_2016_9F genomic sequence	2016
MN995838.1 Lumpy skin disease virus isolate pendik, complete genome	2014
MN642592.1 Lumpy skin disease virus strain Kubash/KAZ/16, complete genome	2016
MK441838.1 Lumpy skin disease virus strain Herbivac LS batch 008, complete genome	2011
KX894508.1 Lumpy skin disease virus isolate 155920/2012, complete genome	2012
KY829023.3 Lumpy skin disease virus isolate Evros/GR/15, complete genome	2015
KY702007.1 Lumpy skin disease virus isolate SERBIA/Bujanovac/2016, complete genome	2016
KX764645.1 Lumpy skin disease virus strain Neethling-LSD vaccine-OBP, complete genome	N/A
KX764644.1 Lumpy skin disease virus strain Neethling-Herbivac vaccine, complete genome	N/A
KX764643.1 Lumpy skin disease virus strain SIS-Lumpyvax vaccine, complete genome	1999
KX683219.1 Lumpy skin disease virus strain KSGP 0240, complete genome	1974
AF409138.1 Lumpy skin disease virus isolate Neethling vaccine LW 1959, complete genome	1959
AF409137.1 Lumpy skin disease virus NW-LW isolate Neethling Warmbaths LW, complete genome	1999
AF325528.1 Lumpy skin disease virus NI-2490 isolate Neethling 2490, complete genome	1958
HB977629.1 Sequence 1 from Patent WO2009101604	N/A
MN072626.1 Sheeppox virus isolate Abu Gharib, complete genome	N/A
BankIt2807232 NCL-BAIF-LSDV117 PP488397	2023
BankIt2807232 NCL-BAIF-LSDV118 PP488398	2023
BankIt2807232 NCL-BAIF-LSDV122 PP488399	2023
BankIt2807232 NCL-BAIF-LSDV-02 PP488400	2022
BankIt2807232 NCL-BAIF-LSDV-04 PP488401	2022
BankIt2807232 NCL-BAIF-LSDV-05 PP488402	2022
BankIt2807232 NCL-BAIF-LSDV-06 PP488403	2022
BankIt2807232 NCL-BAIF-LSDV-08 PP488404	2022
BankIt2807232 NCL-BAIF-LSDV-09 PP488405	2022
BankIt2807232 NCL-BAIF-LSDV023 PP488406	2023
BankIt2807232 NCL-BAIF-LSDV025 PP488407	2023
BankIt2807232 NCL-BAIF-LSDV061 PP488408	2023
BankIt2807232 NCL-BAIF-LSDV063 PP488409	2023
BankIt2807232 NCL-BAIF-LSDV064 PP488410	2023
BankIt2807232 NCL-BAIF-LSDV065 PP488411	2023
BankIt2807232 NCL-BAIF-LSDV066 PP488412	2023
BankIt2807232 NCL-BAIF-LSDV067 PP488413	2023
BankIt2807232 NCL-BAIF-LSDV068 PP488414	2023
BankIt2807232 NCL-BAIF-LSDV069 PP488415	2023
BankIt2807232 NCL-BAIF-LSDV070 PP488416	2023
BankIt2807232 NCL-BAIF-LSDV071 PP488417	2023
BankIt2807232 NCL-BAIF-LSDV072 PP488418	2023
BankIt2807232 NCL-BAIF-LSDV073 PP488419	2023
BankIt2807232 NCL-BAIF-LSDV074 PP488420	2023
BankIt2807232 NCL-BAIF-LSDV076 PP488421	2023
BankIt2807232 NCL-BAIF-LSDV079 PP488422	2023
BankIt2807232 NCL-BAIF-LSDV082 PP488423	2023
BankIt2807232 NCL-BAIF-LSDV083 PP488424	2023
BankIt2807232 NCL-BAIF-LSDV085 PP488425	2023
BankIt2807232 NCL-BAIF-LSDV086 PP488426	2023
BankIt2807232 NCL-BAIF-LSDV087 PP488427	2023
BankIt2807232 NCL-BAIF-LSDV088 PP488428	2023
BankIt2807232 NCL-BAIF-LSDV091 PP488429	2023
BankIt2807232 NCL-BAIF-LSDV092 PP488430	2023
BankIt2807232 NCL-BAIF-LSDV094 PP488431	2023
BankIt2807232 NCL-BAIF-LSDV096 PP488432	2023
BankIt2807232 NCL-BAIF-LSDV098 PP488433	2023
BankIt2807232 NCL-BAIF-LSDV100 PP488434	2023
BankIt2807232 NCL-BAIF-LSDV106 PP488435	2023
BankIt2807232 NCL-BAIF-LSDV112 PP488436	2023
BankIt2807232 NCL-BAIF-LSDV124 PP488437	2023
LSD_L06	2022
LSD_L08	2022
LSD_L09	2022
LSD_L10	2022
LSD_NS_30	2022
LSD_NS_31	2022
							s
