# Supplementary material for: Detection and variant characterization of lumpy skin disease virus from dairy cattle in India
Source: Virus Evol. 2025 Nov 20;11(1):veaf090. doi: 10.1093/ve/veaf090 (PMC12678169; doi:10.1093/ve/veaf090)
Supplement: Bajpai_et_al_Supplementary_Table_1_veaf090 [file bajpai_et_al_supplementary_table_1_veaf090.xlsx]

## Sheet: LSDV Metadata Sheet
Supplementary Table 1
Entry No.	Sample-ID Number	LSDV_NMDPP PCR Result	LSDV_WGSPP3.5kb PCR Result	GenBank_ID	State ID	District Name	Location	Sample Type	Animal Tag	Type	Breed	Age of Animal	Sample Collection Date	LSD Infection Timeline	Goat Pox Vaccine History	Medication
0001	NCL-BAIF-LSDV062	Positive	Negative	-	MH-001	Ahmednagar	Karanji	Skin Scab	BAIF-2 (Hondi)	Cattle	HFX	N/A	12.08.2023	N/A	N/A	N/A
0002	NCL-BAIF-LSDV063	Positive	Positive	PP488409	MH-002	Ahmednagar	Karanji	Skin Scab	BAIF-3 (No Tag)	Cattle	HFX	N/A	12.08.2023	N/A	N/A	N/A
0003	NCL-BAIF-LSDV064	Positive	Positive	PP488410	MH-003	Ahmednagar	Karanji	Skin Scab	BAIF-4 (103301637506)	Cattle	HFX	N/A	12.08.2023	N/A	N/A	N/A
0004	NCL-BAIF-LSDV065	Positive	Positive	PP488411	MH-004	Ahmednagar	Karanji	Skin Scab	BAIF-5 (Heifer)	Cattle	HFX	N/A	12.08.2023	N/A	N/A	N/A
0005	NCL-BAIF-LSDV066	Positive	Positive	PP488412	MH-005	Ahmednagar	Karanji	Skin Scab	BAIF-6 (Calf)	Cattle	HFX	N/A	12.08.2023	N/A	N/A	N/A
0006	NCL-BAIF-LSDV043	Negative	Negative	-	MH-006	Ahmednagar	Karwadi	Nasal Swab	BMP371	Cattle	N/A	N/A	23.08.2023	N/A	N/A	N/A
0007	NCL-BAIF-LSDV046	Negative	Negative	-	MH-007	Ahmednagar	Karwadi	Nasal Swab	21	Cattle	HFX	N/A	23.08.2023	N/A	N/A	N/A
0008	NCL-BAIF-LSDV058	Negative	Negative	-	MH-008	Ahmednagar	Karwadi	Nasal Swab	370012867543	Cattle	N/A	N/A	23.08.2023	N/A	N/A	N/A
0009	NCL-BAIF-LSDV061	Positive	Positive	PP488408	MH-009	Ahmednagar	Kopargaon	Skin Scab	BAIF-1 (Laxmi SS Cow)	Cattle	HFX	N/A	12.08.2023	N/A	N/A	N/A
0010	NCL-BAIF-LSDV021	Negative	Negative	-	MH-010	Ahmednagar	Morwadi	Nasal Swab	BMP309	Cattle	N/A	N/A	21.08.2023	N/A	N/A	N/A
0011	NCL-BAIF-LSDV034	Negative	Negative	-	MH-011	Ahmednagar	Morwadi	Nasal Swab	Lonikali	Cattle	HFX	N/A	21.08.2023	N/A	N/A	Berenyl
0012	NCL-BAIF-LSDV014	Negative	Negative	-	MH-012	Ahmednagar	Padhegaon	Skin Scab	10330909506	Cattle	KHX	N/A	22.08.2023	8 days	Yes	N/A
0013	NCL-BAIF-LSDV030	Positive	Positive	-	MH-013	Ahmednagar	Padhegaon	Nasal Swab	370051165134	Cattle	HFX	N/A	22.08.2023	2 days	No	N/A
0014	NCL-BAIF-LSDV049	Negative	Negative	-	MH-014	Ahmednagar	Padhegaon	Nasal Swab	BMP379	Cattle	N/A	N/A	23.08.2023	N/A	N/A	N/A
0015	NCL-BAIF-LSDV031	Positive	Negative	-	MH-015	Ahmednagar	Padhegaon	Skin Scab	370051165134	Cattle	HFX	N/A	22.08.2023	2 days	No	N/A
0016	NCL-BAIF-LSDV067	Positive	Positive	PP488413	MH-016	Ahmednagar	Padhegaon	Skin Scab	BAIF-7 (No Tag)	Cattle	HFX	N/A	16.08.2023	N/A	N/A	N/A
0017	NCL-BAIF-LSDV068	Positive	Positive	PP488414	MH-017	Ahmednagar	Padhegaon	Skin Scab	BAIF-8 (105492554471)	Cattle	HFX	N/A	16.08.2023	N/A	N/A	N/A
0018	NCL-BAIF-LSDV032	Negative	Negative	-	MH-018	Ahmednagar	Padhegaon	Nasal Swab	370051154934	Cattle	HFX	N/A	22.08.2023	N/A	N/A	Moxomast-200 Cephalexin Neomycin Sulphate
0019	NCL-BAIF-LSDV017	Negative	Negative	-	MH-019	Ahmednagar	Padhegaon	Nasal Swab	N/A (BMP318)	Cattle	KHX	N/A	22.08.2023	8 days	Yes	N/A
0020	NCL-BAIF-LSDV045	Negative	Negative	-	MH-020	Ahmednagar	Padhegaon	Skin Scab	103301784253	Cattle	N/A	N/A	23.08.2023	N/A	N/A	N/A
0021	NCL-BAIF-LSDV015	Negative	Negative	-	MH-021	Ahmednagar	Shingnapur	Nasal Swab	104689161674	Cattle	HFX	N/A	22.08.2023	N/A	No	N/A
0022	NCL-BAIF-LSDV022	Positive	Positive	-	MH-022	Ahmednagar	Shingnapur	Skin Scab	Laxmi (BTH655)	Cattle	HFX	N/A	22.08.2023	1 month	No	Liver tonic
0023	NCL-BAIF-LSDV023	Positive	Positive	PP488406	MH-023	Ahmednagar	Shingnapur	Nasal Swab	105492536115	Cattle	SAH X GIR	N/A	22.08.2023	15-20 days	Yes	N/A
0024	NCL-BAIF-LSDV025	Positive	Positive	PP488407	MH-024	Ahmednagar	Shingnapur	Skin Scab	105492536115	Cattle	SAH X GIR	N/A	22.08.2023	15-20 days	Yes	N/A
0025	NCL-BAIF-LSDV027	Negative	Negative	-	MH-025	Ahmednagar	Shingnapur	Nasal Swab	Laxmi (BTH655)	Cattle	HFX	N/A	22.08.2023	1 month	No	Liver tonic
0026	NCL-BAIF-LSDV029	Negative	Negative	-	MH-026	Ahmednagar	Shingnapur	Nasal Swab	Radha (BTH 656)	Cattle	HFX	N/A	22.08.2023	1 month	No	Liver tonic
0027	NCL-BAIF-LSDV048	Negative	Negative	-	MH-027	Ahmednagar	Shingnapur	Skin Scab	104689161674	Cattle	HFX	N/A	22.08.2023	N/A	No	N/A
0028	NCL-BAIF-LSDV038	Positive	Negative	-	MH-028	Ahmednagar	Takali	Nasal Swab	Takliman	Cattle	N/A	N/A	23.08.2023	N/A	N/A	N/A
0029	NCL-BAIF-LSDV039	Negative	Negative	-	MH-029	Ahmednagar	Takali	Skin Scab	370009488704	Cattle	N/A	N/A	23.08.2023	N/A	N/A	N/A
0030	NCL-BAIF-LSDV040	Negative	Negative	-	MH-030	Ahmednagar	Takali	Nasal Swab	37000948863	Cattle	N/A	N/A	23.08.2023	N/A	N/A	N/A
0031	NCL-BAIF-LSDV044	Negative	Negative	-	MH-031	Ahmednagar	Takali	Nasal Swab	370009518003	Cattle	N/A	N/A	23.08.2023	N/A	N/A	N/A
0032	NCL-BAIF-LSDV047	Negative	Negative	-	MH-032	Ahmednagar	Takali	Nasal Swab	103301603054	Cattle	N/A	N/A	23.08.2023	N/A	N/A	N/A
0033	NCL-BAIF-LSDV050	Negative	Negative	-	MH-033	Ahmednagar	Takali	Nasal Swab	103301605005	Cattle	HFX	N/A	23.08.2023	N/A	N/A	N/A
0034	NCL-BAIF-LSDV051	Negative	Negative	-	MH-034	Ahmednagar	Takali	Nasal Swab	Somashe	Cattle	N/A	N/A	23.08.2023	N/A	N/A	N/A
0035	NCL-BAIF-LSDV052	Negative	Negative	-	MH-035	Ahmednagar	Takali	Nasal Swab	103301602927	Cattle	N/A	N/A	23.08.2023	N/A	N/A	N/A
0036	NCL-BAIF-LSDV054	Negative	Negative	-	MH-036	Ahmednagar	Takali	Nasal Swab	BMP354	Cattle	N/A	N/A	23.08.2023	N/A	N/A	N/A
0037	NCL-BAIF-LSDV055	Negative	Negative	-	MH-037	Ahmednagar	Takali	Nasal Swab	BMP344	Cattle	N/A	N/A	23.08.2023	N/A	N/A	N/A
0038	NCL-BAIF-LSDV059	Negative	Negative	-	MH-038	Ahmednagar	Takali	Nasal Swab	370009518663	Cattle	N/A	N/A	23.08.2023	N/A	N/A	N/A
0039	NCL-BAIF-LSDV060	Negative	Negative	-	MH-039	Ahmednagar	Takali	Nasal Swab	Pimpalwadi	Cattle	N/A	N/A	23.08.2023	N/A	N/A	N/A
0040	NCL-BAIF-LSDV013	Negative	Negative	-	MH-040	Ahmednagar	Vambori	Nasal Swab	1970, Karoli	Cattle	HFX	N/A	21.08.2023	N/A	N/A	Gentamycin
0041	NCL-BAIF-LSDV019	Negative	Negative	-	MH-041	Ahmednagar	Vambori	Nasal Swab	102915237715	Cattle	N/A	N/A	21.08.2023	N/A	N/A	Gentamycin
0042	NCL-BAIF-LSDV020	Negative	Negative	-	MH-042	Ahmednagar	Vambori	Nasal Swab	Radha	Cattle	HFX	N/A	21.08.2023	N/A	N/A	N/A
0043	NCL-BAIF-LSDV028	Negative	Negative	-	MH-043	Ahmednagar	Vambori	Nasal Swab	BMP307	Cattle	N/A	N/A	21.08.2023	N/A	N/A	Gentamycin
0044	NCL-BAIF-LSDV069	Positive	Positive	PP488415	MH-044	Ahmednagar	Wari	Skin Scab	BAIF-9 (Sahiwal)	Cattle	Sahiwal	N/A	16.08.2023	N/A	N/A	N/A
0045	NCL-BAIF-LSDV070	Positive	Positive	PP488416	MH-045	Ahmednagar	Wari	Skin Scab	BAIF-10 (Heifer)	Cattle	HFX	N/A	16.08.2023	N/A	N/A	N/A
0046	NCL-BAIF-LSDV071	Positive	Positive	PP488417	MH-046	Ahmednagar	Wari	Skin Scab	BAIF-11 (102959261888)	Cattle	HFX	N/A	16.08.2023	N/A	N/A	N/A
0047	NCL-BAIF-LSDV035	Negative	Negative	-	MH-047	Nashik	Adgaon	Nasal Swab	Sakharamchi gaay	Cattle	HFX	N/A	22.08.2023	N/A	N/A	N/A
0048	NCL-BAIF-LSDV026	Negative	Negative	-	MH-048	Nashik	Adgaon	Nasal Swab	103439318668	Cattle	HFX	N/A	22.08.2023	N/A	N/A	N/A
0049	NCL-BAIF-LSDV018	Negative	Negative	-	MH-049	Nashik	Andarsul	Nasal Swab	103307092137	Cattle	HFX	N/A	22.08.2023	N/A	N/A	N/A
0050	NCL-BAIF-LSDV041	Negative	Negative	-	MH-050	Nashik	Andarsul	Nasal Swab	BMP331	Cattle	HFX	N/A	22.08.2023	N/A	N/A	N/A
0051	NCL-BAIF-LSDV056	Negative	Negative	-	MH-051	Nashik	Andarsul	Nasal Swab	LAAL HF	Cattle	HFX	N/A	22.08.2023	N/A	N/A	N/A
0052	NCL-BAIF-LSDV057	Negative	Negative	-	MH-052	Nashik	Andarsul	Nasal Swab	BMP0329	Cattle	N/A	N/A	22.08.2023	N/A	N/A	N/A
0053	NCL-BAIF-LSDV042	Negative	Negative	-	MH-053	Nashik	Andarsul	Nasal Swab	BMP329	Cattle	N/A	N/A	22.08.2023	N/A	N/A	N/A
0054	NCL-BAIF-LSDV036	Negative	Negative	-	MH-054	Nashik	Andarsul	Nasal Swab	101615828792	Cattle	HFX	N/A	22.08.2023	N/A	N/A	N/A
0055	NCL-BAIF-LSDV016	Positive	Negative	-	MH-055	Nashik	Andarsul	Nasal Swab	BMP332	Cattle	HFX	N/A	22.08.2023	N/A	N/A	N/A
0056	NCL-BAIF-LSDV053	Negative	Negative	-	MH-056	Nashik	Brahmangaon	Nasal Swab	BMP364	Cattle	N/A	N/A	23.08.2023	N/A	N/A	N/A
0057	NCL-BAIF-LSDV037	Negative	Negative	-	MH-057	Nashik	Brahmangaon	Nasal Swab	370074908888	Cattle	HFX	N/A	23.08.2023	N/A	N/A	N/A
0058	NCL-BAIF-LSDV024	Negative	Negative	-	MH-058	Nashik	Undirwadi	Nasal Swab	102486335518	Cattle	HFX	N/A	22.08.2023	N/A	N/A	N/A
0059	NCL-BAIF-LSDV033	Negative	Negative	-	MH-059	Nashik	Undirwadi	Nasal Swab	BMP322	Cattle	HFX	N/A	22.08.2023	N/A	N/A	N/A
0060	NCL-BAIF-LSDV072	Positive	Positive	PP488418	MH-060	Nashik	Undirwadi	Skin Scab	BAIF-12 (102476720250)	Cattle	HFX	N/A	16.08.2023	N/A	N/A	N/A
0061	NCL-BAIF-LSDV001	Negative	Negative	-	MH-061	Pune	Golegaon	Skin Scab	103322095983	Buffalo	Buffalo	N/A	21.12.2022	1.5 month	Yes	Streptopencillin Injection
0062	NCL-BAIF-LSDV002	Positive	Positive	PP488400	MH-062	Pune	Golegaon	Skin Scab	370009500310	Cattle	HFX	N/A	21.12.2022	1.5 month	Yes	N/A
0063	NCL-BAIF-LSDV003	Negative	Negative	-	MH-063	Pune	Golegaon	Skin Scab	370009500230	Cattle	HFX	N/A	21.12.2022	1 month	Yes	N/A
0064	NCL-BAIF-LSDV004	Positive	Positive	PP488401	MH-064	Pune	Golegaon	Skin Scab	370009500401	Cattle	HFX	N/A	21.12.2022	1 month	Yes	N/A
0065	NCL-BAIF-LSDV005	Positive	Positive	PP488402	MH-065	Pune	Gunat	Skin Scab	103434620352	Cattle	HFX	N/A	21.12.2022	8 days	Yes	N/A
0066	NCL-BAIF-LSDV006	Positive	Positive	PP488403	MH-066	Pune	Gunat	Skin Scab	103434619882	Cattle	HFX	N/A	21.12.2022	10-15 days	Yes	Hemax, Turmeric
0067	NCL-BAIF-LSDV007	Negative	Negative	-	MH-067	Pune	Gunat	Skin Scab	Khilar	Cattle	Khilar	N/A	21.12.2022	15-20 days	No	N/A
0068	NCL-BAIF-LSDV008	Positive	Positive	PP488404	MH-068	Pune	Gunat	Skin Scab	103321018115	Cattle	HFX	N/A	21.12.2022	1 month	Yes	Sulphur, Karanj Oil
0069	NCL-BAIF-LSDV009	Positive	Positive	PP488405	MH-069	Pune	Gunat	Skin Scab	103321018230	Cattle	HFX	N/A	21.12.2022	5-6 days	Yes	N/A
0070	NCL-BAIF-LSDV010	Negative	Negative	-	MH-070	Pune	Shirur	Skin Scab	103322093394	Cattle	HFX	N/A	21.12.2022	2 months	Yes	N/A
0071	NCL-BAIF-LSDV011	Negative	Negative	-	MH-071	Pune	Shirur	Skin Scab	103322093155	Cattle	HFX	N/A	21.12.2022	2 months	Yes	N/A
0072	NCL-BAIF-LSDV073	Positive	Positive	PP488419	MH-072	Pune	Urulikanchan	Skin Scab	BAIF-CRS	Cattle	N/A	N/A	N/A	N/A	N/A	N/A
0073	NCL-BAIF-LSDV074	Positive	Positive	PP488420	MH-073	Pune	Urulikanchan	Skin Scab	BAIF-CRS	Cattle	N/A	N/A	N/A	N/A	N/A	N/A
0074	NCL-BAIF-LSDV100	Positive	Positive	PP488434	OD-001	Angul	Tangiri	Skin Scab	N/A	Red GIR	GIR	18 months	22.08.2023	20 days	Yes	N/A
0075	NCL-BAIF-LSDV101	Positive	Positive	-	OD-002	Angul	Tangiri	Skin Scab	N/A	Red Calf	ND	9 months	22.08.2023	17 days	Yes	N/A
0076	NCL-BAIF-LSDV102	Negative	Negative	-	OD-003	Angul	Tangiri	Nasal Swab	N/A	Red ND	ND	7 years	22.08.2023	28 days	Yes	N/A
0077	NCL-BAIF-LSDV103	Positive	Positive	-	OD-004	Angul	Tangiri	Nasal Swab	N/A	Red ND	ND	6 months	22.08.2023	15 days	Yes	N/A
0078	NCL-BAIF-LSDV104	Negative	Negative	-	OD-005	Angul	Tangiri	Skin Scab	N/A	White ND	ND	3 years	22.08.2023	1 month	Yes	N/A
0079	NCL-BAIF-LSDV105	Negative	Negative	-	OD-006	Angul	Tangiri	Nasal Swab	N/A	White ND	ND	6 months	22.08.2023	7 days	Yes	N/A
0080	NCL-BAIF-LSDV106	Positive	Positive	PP488435	OD-007	Angul	Tangiri	Skin Scab	N/A	Black ND	ND	2 years	22.08.2023	1 month	Yes	N/A
0081	NCL-BAIF-LSDV107	Positive	Positive	-	OD-008	Angul	Tangiri	Skin Scab	N/A	Red ND	ND	14 months	22.08.2023	1 month	Yes	N/A
0082	NCL-BAIF-LSDV108	Positive	Positive	-	OD-009	Angul	Tangiri	Skin Scab	N/A	Red ND	ND	10 months	22.08.2023	1 month	Yes	N/A
0083	NCL-BAIF-LSDV109	Negative	Negative	-	OD-010	Angul	Tangiri	Skin Scab	N/A	Red Kairu	GIR	10 months	22.08.2023	1 month	Yes	N/A
0084	NCL-BAIF-LSDV110	Negative	Negative	-	OD-011	Angul	Tangiri	Skin Scab	N/A	Rudri	JRX	2 years	22.08.2023	1 month	Yes	N/A
0085	NCL-BAIF-LSDV111	Negative	Negative	-	OD-012	Angul	Tangiri	Skin Scab	107109159559	107109159559	JRX	8 years	22.08.2023	1 month	Yes	N/A
0086	NCL-BAIF-LSDV112	Positive	Positive	PP488436	OD-013	Angul	Tangiri	Nasal Swab	N/A	Gauri	GIR	2 years	22.08.2023	1 month	Yes	N/A
0087	NCL-BAIF-LSDV113	Positive	Positive	-	OD-014	Angul	Tangiri	Skin Scab	N/A	Chumka	GIR	1 year	22.08.2023	1 month	Yes	N/A
0088	NCL-BAIF-LSDV114	Negative	Negative	-	OD-015	Angul	Tangiri	Skin Scab	N/A	Kablu	JRX	4 months	22.08.2023	1 month	Yes	N/A
0089	NCL-BAIF-LSDV115	Negative	Negative	-	OD-016	Angul	Tangiri	Nasal Swab	N/A	White ND	ND	2 months	22.08.2023	7 days	Yes	N/A
0090	NCL-BAIF-LSDV116	Negative	Negative	-	OD-017	Angul	Tangiri	Skin Scab	N/A	Kairu	ND	2.5 years	22.08.2023	15 days	Yes	N/A
0091	NCL-BAIF-LSDV117	Positive	Positive	PP488397	OD-018	Angul	Tangiri	Skin Scab	N/A	White ND	ND	2.5 years	22.08.2023	1.5 months	Yes	N/A
0092	NCL-BAIF-LSDV118	Positive	Positive	PP488398	OD-019	Angul	Tangiri	Nasal Swab	N/A	Red ND	ND	4.7 years	22.08.2023	15 days	Yes	N/A
0093	NCL-BAIF-LSDV119	Negative	Negative	-	OD-020	Angul	Tangiri	Skin Scab	N/A	Tharparkar	THAR	4 months	22.08.2023	4 days	Yes	N/A
0094	NCL-BAIF-LSDV120	Negative	Negative	-	OD-021	Angul	Tangiri	Skin Scab	N/A	Red ND	ND	1.5 years	22.08.2023	15 days	Yes	N/A
0095	NCL-BAIF-LSDV121	Negative	Negative	-	OD-022	Angul	Tangiri	Skin Scab	N/A	Red JERSEY	ND	1.5 years	22.08.2023	15 days	Yes	N/A
0096	NCL-BAIF-LSDV122	Positive	Positive	PP488399	OD-023	Angul	Tangiri	Skin Scab	N/A	Red ND	JRX	1 year	22.08.2023	1 month	Yes	N/A
0097	NCL-BAIF-LSDV123	Positive	Negative	-	OD-024	Angul	Tangiri	Skin Scab	N/A	Red JERSEY	JRX	1 year	22.08.2023	15 days	Yes	N/A
0098	NCL-BAIF-LSDV124	Positive	Positive	PP488437	OD-025	Angul	Tangiri	Skin Scab	N/A	Junglee	RS	1.5 years	22.08.2023	25 days	Yes	N/A
0099	NCL-BAIF-LSDV075	Negative	Negative	-	OD-026	Mayurbhanj	Poda	Skin Scab	N/A	Black HF	HF	3 years	22.08.2023	1 month	Yes	N/A
0100	NCL-BAIF-LSDV076	Positive	Positive	PP488421	OD-027	Mayurbhanj	Poda	Skin Scab	N/A	Red JERSEY	JRX	1 year	22.08.2023	10 days	Yes	N/A
0101	NCL-BAIF-LSDV077	Negative	Negative	-	OD-028	Mayurbhanj	Poda	Skin Scab	N/A	B&R JERSEY	JRX	2.5 years	22.08.2023	35 days	Yes	N/A
0102	NCL-BAIF-LSDV078	Positive	Positive	-	OD-029	Mayurbhanj	Poda	Skin Scab	N/A	Red JEARSY	JRX	1 year	22.08.2023	20 days	Yes	N/A
0103	NCL-BAIF-LSDV079	Positive	Positive	PP488422	OD-030	Mayurbhanj	Poda	Nasal Swab	N/A	Red JERSEY	JRX	2 months	22.08.2023	1 month	Yes	N/A
0104	NCL-BAIF-LSDV080	Positive	Negative	-	OD-031	Mayurbhanj	Poda	Skin Scab	N/A	RS	RS	4 months	22.08.2023	1 month	Yes	N/A
0105	NCL-BAIF-LSDV081	Positive	Positive	-	OD-032	Mayurbhanj	Poda	Skin Scab	N/A	RS	RS	7 months	22.08.2023	10 days	Yes	N/A
0106	NCL-BAIF-LSDV082	Positive	Positive	PP488423	OD-033	Mayurbhanj	Poda	Skin Scab	N/A	Red ND	ND	2 years	22.08.2023	1 month	Yes	N/A
0107	NCL-BAIF-LSDV083	Positive	Positive	PP488424	OD-034	Mayurbhanj	Poda	Skin Scab	N/A	Red ND	ND	5 months	22.08.2023	15 days	Yes	N/A
0108	NCL-BAIF-LSDV084	Negative	Negative	-	OD-035	Mayurbhanj	Poda	Skin Scab	N/A	Red ND	ND	3 years	22.08.2023	10 days	Yes	N/A
0109	NCL-BAIF-LSDV085	Positive	Positive	PP488425	OD-036	Mayurbhanj	Poda	Skin Scab	N/A	RS	RS	8 months	22.08.2023	15 days	Yes	N/A
0110	NCL-BAIF-LSDV086	Positive	Positive	PP488426	OD-037	Mayurbhanj	Poda	Skin Scab	N/A	Red JERSEY	JRX	2 years	22.08.2023	1 month	Yes	N/A
0111	NCL-BAIF-LSDV087	Positive	Positive	PP488427	OD-038	Mayurbhanj	Poda	Skin Scab	N/A	RS	RS	2 years	22.08.2023	1 month	Yes	N/A
0112	NCL-BAIF-LSDV088	Positive	Positive	PP488428	OD-039	Mayurbhanj	Poda	Skin Scab	N/A	RS	RS	4 months	22.08.2023	20 days	Yes	N/A
0113	NCL-BAIF-LSDV089	Negative	Negative	-	OD-040	Mayurbhanj	Poda	Skin Scab	N/A	White ND	ND	3 months	22.08.2023	1 month	Yes	N/A
0114	NCL-BAIF-LSDV090	Positive	Positive	-	OD-041	Mayurbhanj	Poda	Skin Scab	N/A	RS	RS	8 months	22.08.2023	1 month	Yes	N/A
0115	NCL-BAIF-LSDV091	Positive	Positive	PP488429	OD-042	Mayurbhanj	Poda	Skin Scab	N/A	RS	RS	2.5 years	22.08.2023	15 days	Yes	N/A
0116	NCL-BAIF-LSDV092	Positive	Positive	PP488430	OD-043	Mayurbhanj	Poda	Skin Scab	N/A	RS	RS	1.4 years	22.08.2023	10 days	Yes	N/A
0117	NCL-BAIF-LSDV093	Negative	Negative	-	OD-044	Mayurbhanj	Poda	Skin Scab	N/A	Black Red JERSEY	JRX	2.5 years	22.08.2023	15 days	Yes	N/A
0118	NCL-BAIF-LSDV094	Positive	Positive	PP488431	OD-045	Mayurbhanj	Poda	Skin Scab	N/A	Red JERSEY	JRX	3 months	22.08.2023	25 days	Yes	N/A
0119	NCL-BAIF-LSDV095	Positive	Negative	-	OD-046	Mayurbhanj	Poda	Skin Scab	N/A	Red JERSEY	JRX	1 year	22.08.2023	12 days	Yes	N/A
0120	NCL-BAIF-LSDV096	Positive	Positive	PP488432	OD-047	Mayurbhanj	Poda	Skin Scab	N/A	Red JERSEY	JRX	4 months	22.08.2023	10 days	Yes	N/A
0121	NCL-BAIF-LSDV097	Positive	Positive	-	OD-048	Mayurbhanj	Poda	Skin Scab	N/A	White ND	ND	3 years	22.08.2023	15 days	Yes	N/A
0122	NCL-BAIF-LSDV098	Positive	Positive	PP488433	OD-049	Mayurbhanj	Poda	Skin Scab	N/A	White ND	ND	4 months	22.08.2023	12 days	Yes	N/A
0123	NCL-BAIF-LSDV099	Positive	Negative	-	OD-050	Mayurbhanj	Poda	Skin Scab	N/A	White ND	ND	4 months	22.08.2023	10 days	Yes	N/A
