# Supplementary material for: Detection and variant characterization of lumpy skin disease virus from dairy cattle in India
Source: Virus Evol. 2025 Nov 20;11(1):veaf090. doi: 10.1093/ve/veaf090 (PMC12678169; doi:10.1093/ve/veaf090)
Supplement: Bajpai_et_al_Supplementary_Table_2_veaf090 [file bajpai_et_al_supplementary_table_2_veaf090.xlsx]

## Sheet: LSDV_WGSPP7.5kb
Supplementary Table 2
							Genomic Position
S. No.	Name	Pool	Sequence	Length	Tm (⁰C)	GC Content (%)	Start	End
1	1 FP	A	AAACCTGTAAATGGATACTTTTTTCATTC	29	55.1	28	236	264
2	2 RP	A	ATTTGGAAATATAATTGTGTTAACTGTTCT	30	54.5	23	7772	7801
3	3 FP	B	TGTGAAAAATTAATCCATTCTTCTAAACAG	30	55	27	6790	6819
4	4 RP	B	TACATACATTTCAAGTACTAAAGAGAAGGAA	31	56.2	29	14452	14482
5	5 FP	A	ATGTCAACAACATTTTTGCTATTCAATG	28	55.9	29	13516	13543
6	6 RP	A	TTTTGGCCAGATATTTACAATGCTATCA	28	57.4	32	21202	21229
7	7 FP	B	GATGGACCTAATGGAGTTATTATTGAG	27	54.9	37	20193	20219
8	8 RP	B	GAAAAATCAAATGTAAACAAACAGCTGT	28	55.9	29	27787	27814
9	7alt FP	B	TTTTTGGCCACGACGCTTTAAG	22	58.2	45	20014	20035
10	8alt RP	B	TTTGGCCTCTGTTATTATAAGCGGT	25	58.4	40	27497	27521
11	9 FP	A	ATTCCATCATTGTTTGGTATTATTCCA	27	55.3	30	26788	26814
12	10 RP	A	ACATATCATGTAAATAATAATAACGGAACAAC	32	54.8	25	34364	34395
13	11 FP	B	GCTGAAGAATATGAATACAATACGCTAT	28	55.3	32	33278	33305
14	12 RP	B	AAAAAACAAAATTTGAAGAACCTAAATCAG	30	54.7	23	40868	40897
15	13 FP	A	GTATTGTTCTCCAAGTTTTACATCCTT	27	55.6	33	39895	39921
16	14 RP	A	CACATTTCTATTTTTAATAAATACGATTCCTTTC	34	54.7	24	47420	47453
17	15 FP	B	ATCTCCGTTTGCTAAAAAAGATAAAGC	27	56.4	33	46394	46420
18	16 RP	B	CATCTATGATAAATCGCACTATGGGTTTTA	30	57.2	33	54040	54069
19	17 FP	A	TGGGACCCAAATTGTTCAGAATCTAA	26	58.5	38	52865	52890
20	18 RP	A	TTTCTAACAATGGCCAAAAACGTTTATAA	29	56.7	28	60531	60559
21	19 FP	B	ATCCCACTTAAGATAATAAGATTTTTTAGAAAC	33	54.8	24	59440	59472
22	20 RP	B	TTCCTCAGATTATCCGCTAATTTATTTGA	29	56.7	31	66961	66989
23	21 FP	A	CTCTCTAATTTTAGTTATGTTTTCATCTATCCA	33	55.6	27	66009	66041
24	22 RP	A	AGAAAGGAATATTATATGCCCTATAGATATAGA	33	55.2	27	73569	73601
25	23 FP	B	CCCAGATAAAGACGCAATAAGTAGAT	26	56.3	38	72535	72560
26	24 RP	B	AACGAGTTGTTAGTCATTTGAGATAC	26	55	35	80177	80202
27	25 FP	A	ACCATTCCAGAATTAAGTTTGATAATAAAC	30	54.8	27	79082	79111
28	26 RP	A	GGGGGAAATTATTTCAGAGTTATTAGAT	28	55	35	86754	86781
29	27 FP	B	TATTATCATCGTTTCCAATTAATGAATTAATTAC	34	54	21	85744	85777
30	28 RP	B	CAACGAAAAACATTGATAAAATCTGATG	28	54.2	29	93324	93351
31	29 FP	A	CTTTGATGTTGTTACCACCTTTCC	24	56	42	92209	92232
32	30 RP	A	TTAAAAGAACAAAGTGGAATGGTAAGATAG	30	55.9	30	99971	100000
33	31 FP	B	GAGTAAGATTTGATTTTTGAGATGCTTG	28	55.2	32	98975	99002
34	32 RP	B	TTTTCAAACCCGTATTCATTTTTTACTG	28	55.4	29	106585	106612
35	33 FP	A	ACTAAGGTTTGTTTTAGATAAATGGGAT	28	55	29	105635	105662
36	34 RP	A	GTTTACAATTCTGCATATGATAGTTATATATGG	33	54.8	27	113112	113144
37	35 FP	B	GCCATCTAACTCTATTGTTAAATCCA	26	54.8	35	112083	112108
38	36 RP	B	CCTTTGCCTAAATCATCATTTTTCTC	26	54.9	35	119650	119675
39	37 FP1	A	CCRTCTATAGATATTAGAATTGTTAGTAAACC	32	55.3	31	118618	118649
40	38 FP2	A	CCGTCTATAGATATTAGAATTATTAGTAAACC	32	55.3	31	118618	118649
41	39 RP	B	GTATACATGATATTAGTGCAACATTGTTATG	31	55	29	126298	126328
42	40 FP	B	GTTTGTATGATGCCAGATTCAGATATTAC	29	56.1	34	125362	125390
43	41 RP	B	TAAACATAGACTCTTCTTTCGGTAGAC	27	55.8	37	132962	132988
44	42 FP	A	GTTCGGTTTCATATTTTTAGCATATTCAC	29	55.5	31	131714	131742
45	43 RP	A	TGATATAAGTTTCATCCAAAAATCATATGTTG	32	55.2	25	139334	139365
46	44 FP	B	GATTTACMCCACTTTTATCTTCTGTATATG	30	55.7	33	138438	138467
47	45 RP	B	GACATATTAGATTTTGGAAATATAAGAGGTG	31	54.5	29	146189	146219
48	44alt FP	B	GGTGCTACTACCGAAAGAGTTAACA	25	58	44	138284	138308
49	45alt RP	B	TGGATTTCCGCCTGAATGATCG	22	58.9	50	145827	145848
50	46 FP	A	CCAAAAACGATTTCATTGTATAAAGAAC	28	54	29	143118	143145
51	47 RP	A	AAACCTGTAAATGGATACTTTTTTCATTCAATC	33	57.4	27	150506	150538
